# Supplementary material for: Phylogenetic Analysis of Thecosomata Blainville, 1824 (Holoplanktonic Opisthobranchia) Using Morphological and Molecular Data
Source: PLoS One. 2013 Apr 12;8(4):e59439. doi: 10.1371/journal.pone.0059439 (PMC3625178; doi:10.1371/journal.pone.0059439)
Supplement: Table S3 — Models of mtDNA (Co1) and Nuclear (28S) sequence evolution. The best models were estimated using the Bayesian Information Criterion (BIC). (XLSX) [file pone.0059439.s007.xlsx]

## Sheet: Feuil2
Gene	Model	#Param	BIC	lnL	Invariant	Gamma	R	Freq A	Freq T	Freq C	Freq G	A=>T	A=>C	A=>G	T=>A	T=>C	T=>G	C=>A	C=>T	C=>G	G=>A	G=>T	G=>C
COI	1st
	TN93+G+I	170	8332.31	-3333.80	0.27	0.78	5.62	0.26	0.28	0.18	0.27	0.02	0.01	0.03	0.02	0.31	0.02	0.02	0.48	0.02	0.03	0.02	0.01
	2nd
	GTR+G	172	4282.54	-1299.12	n/a	0.30	0.37	0.13	0.45	0.23	0.19	0.08	0.05	0.08	0.02	0.04	0.01	0.03	0.08	0.24	0.05	0.02	0.3
	3rd
	HKY+G	168	20077.63	-9216.25	n/a	3.2	2.50	0.33	0.47	0.10	0.10	0.05	0.01	0.08	0.03	0.08	0.01	0.03	0.37	0.01	0.27	0.05	0.01
	1st+2nd+3rd
	GTR+G+I	173	31921.61	-15018.73	0.29	0.95	1.18	0.24	0.40	0.17	0.19	0.14	0.02	0.10	0.09	0.11	0.02	0.03	0.25	0.03	0.13	0.05	0.03
Without noisy sites	GTR+G+I	173	28511.35	-13320.29	0.31	0.94	1.18	0.24	0.40	0.17	0.18	0.14	0.02	0.09	0.08	0.10	0.02	0.03	0.25	0.04	0.11	0.04	0.04
28S	Loop
	GTR+G	174	12784.84	-5442.66	n/a	0.33	1.91	0.18	0.19	0.35	0.28	0.05	0.09	0.28	0.05	0.12	0.03	0.05	0.07	0.02	0.19	0.02	0.03
	Stem
	K2+G	167	6362.61	-2353.85	n/a	0.43	1.68	0.25	0.25	0.25	0.25	0.05	0.05	0.16	0.05	0.16	0.05	0.05	0.16	0.05	0.16	0.05	0.05
	Loop+Stem
	GTR+G	172	17153.81	-7610.54	n/a	0.36	2.02	0.19	0.20	0.34	0.27	0.05	0.08	0.29	0.05	0.11	0.02	0.04	0.07	0.02	0.21	0.02	0.03
Without noisy sites	GTR+G	172	13379.17	-5730.39	n/a	0.38	2.04	0.18	0.20	0.34	0.26	0.06	0.07	0.29	0.05	0.12	0.03	0.04	0.07	0.02	0.2	0.02	0.03
